# Supplementary material for: Population Pharmacokinetic Analysis of Perampanel in Portuguese Patients Diagnosed with Refractory Epilepsy
Source: Pharmaceutics. 2023 Jun 10;15(6):1704. doi: 10.3390/pharmaceutics15061704 (PMC10302681; doi:10.3390/pharmaceutics15061704)
Supplement: Supplementary file 1 [file pharmaceutics-15-01704-s001.zip]

Archive with 1 entries (1 files):
- pharmaceutics-2421771-supplementary.pdf
